# Supplementary material for: Sodium-Doped 3-Amino-4-hydroxybenzoic Acid: Rediscovered Matrix for Direct MALDI Glycotyping of O-Linked Glycopeptides and Intact Mucins
Source: Int J Mol Sci. 2023 Nov 28;24(23):16836. doi: 10.3390/ijms242316836 (PMC10706304; doi:10.3390/ijms242316836)
Supplement: Supplementary file 1 [file ijms-24-16836-s001.zip]

Archive with 1 entries (1 files):
- ijms-2720067-supplementary.pdf
